# Supplementary material for: Computational modelling and analysis of the molecular network regulating sporulation initiation in Bacillus subtilis
Source: BMC Syst Biol. 2014 Oct 24;8:119. doi: 10.1186/s12918-014-0119-x (PMC4213463; doi:10.1186/s12918-014-0119-x)
Supplement: Additional file 2: — SBML model file. [file 12918_2014_119_MOESM2_ESM.zip]

Archive with 1 entries (1 files):
- 1430353251389174_add2.xml
